# Supplementary material for: Targeted Microinjection and Electroporation of Primate Cerebral Organoids for Genetic Modification
Source: J Vis Exp. Author manuscript; Available in PMC 2024 Feb 6. (PMC7615602; doi:10.3791/65176)
Supplement: Table of materials [file EMS173298-supplement-Table_of_materials.xlsx]

## Sheet: Tabelle1
Material/Equipment	Company	Catalog Number	Comments/Description
20 µL Microloader	Eppendorf	5242956003
2-Mercaptoethanol	Merck	8.05740.0005
35 mm cell culture dishes	Sarstedt	83.3900
60 mm cell culture dishes	CytoOne	CC7682-3359
Activin A	Sigma-Aldrich	SRP3003
AOC1	Selleckchem	S7217
Axio Observer.Z1 Inverted Fluorescence Microscope	Zeiss		replacable by comparable fluorescent microscopes
AZD0530	Selleckchem	S1006
B-27 Supplement with Vitamin A (retinoic acid, RA) (50x)	Gibco	17504-044
B-27 Supplement without Vitamin A (50x)	Gibco	12587-010
BTX ECM 830 Square Wave Electroporation System	BTX	45-2052
CGP77675	Sigma-Aldrich	SML0314
Chimpanzee induced pluripotent stem cell line Sandra A			doi: 10.7554/elife.18683
Common marmoset induced pluripotent stem cell line cj_160419_5			doi: 10.3390/cells9112422
Dulbecco's Modified Eagle Medium/Nutrient Mixture F-12 (DMEM/F12)	Gibco	11320-033
Dulbecco's phosphate-buffered saline (DPBS)	Gibco	14190-094	pH 7.0−7.3; warm to room temperature before use
Fast Green	Sigma-Aldrich	F7252-5G
Forskolin	Selleckchem	2449
GlutaMAX Supplement (100x)	Gibco	35050-061
Heparin (1 mg/mL stock)	Sigma-Aldrich	H3149
Human induced pluripotent stem cell line iLonza2.2			doi: 10.3390/cells9061349
Human Neurotrophin-3 (NT-3)	PeproTech	450-03
Insulin	Sigma-Aldrich	19278
IWR1	Sigma-Aldrich	I0161
Leica MS5 stereomicroscope (MDG 17 transmitted-light base)	Leica	10473849	replacable by comparable stereomicroscopes
Matrigel	Corning	354277/354234	basement membrane matrix; alternatively, Geltrex (ThermoFisher Scientific, A1413302) can be used
MEM Non-Essential Amino Acids Solution (100x)	Sigma-Aldrich	M7145
N-2 Supplement (100x)	Gibco	17502-048
Neurobasal medium	Gibco	21103-049
Parafilm	Sigma-Aldrich	P7793
Paraformaldehyde	Merck	818715	handle with causion due to cancerogenecity
Penicillin/Streptomycin (10,000 U/mL)	PanBiotech	P06-07100
Petri dish electrode chamber	self-produced (see Supplemental File 1)		also commertially available
Pre-Pulled Glass Pipettes	WPI	TIP10LT	borosilicate glass pipettes with long taper, 10 µm tip diameter
Pro-Survival Compound	MerckMillipore	529659
Recombinant Human/Murine/RatBrain-Derived Neurotrophic Factor (BDNF)	PeproTech	AF-450-02
Rhesus macaque induced pluripotent stem cell line iRh33.1			doi: 10.3390/cells9061349
StemMACS iPS-Brew XF	Miltenyi Biotech	130-104-368
StemPro Accutase Cell Dissociation Reagent	Gibco	A1110501	proteolytic and collagenolytic enzyme mixture
TrypLE	Gibco	12604-013	recombinant trypsin substitute; warm to room temperature before use
Ultra-Low Attachment 96-well plates	Costar	7007
Y27632	Stemcell Technologies	72305
